# Supplementary material for: Identification of Candidate mRNA and miRNA Molecules Associated with Tuberculosis Through Preliminary Analysis and Validation Using Clinical Samples
Source: Int J Mol Sci. 2026 Jun 7;27(12):5177. doi: 10.3390/ijms27125177 (PMC13299930; doi:10.3390/ijms27125177)
Supplement: Supplementary file 1 [file ijms-27-05177-s001.zip]

Archive with 9 entries (9 files):
- Figure S1.png
- Table S1.pdf
- Table S2.pdf
- Table S3.pdf
- Table S4.pdf
- Table S5.pdf
- Table S6.pdf
- Table S7.pdf
- Table S8.pdf
